# Supplementary material for: Enhanced Thermal Resilience of Olive Oils: Fatty Acid Dynamics with Polyphenols Supplementation
Source: Foods. 2025 Jun 13;14(12):2085. doi: 10.3390/foods14122085 (PMC12192125; doi:10.3390/foods14122085)
Supplement: Supplementary file 1 [file foods-14-02085-s001.zip]

Archive with 1 entries (1 files):
- foods-3703389-supplementary.pdf
